# Supplementary material for: Potential contribution of microbial interaction to stochasticity of microbiota assembly
Source: ISME Commun. 2026 Feb 27;6(1):ycag043. doi: 10.1093/ismeco/ycag043 (PMC13219740; doi:10.1093/ismeco/ycag043)
Supplement: ycag043_Supplementary_materials [file ycag043_supplementary_materials.zip]

Archive with 2 entries (2 files):
- Supplementary Codes.rar
- Supplementary_materials_ycag043.docx
